# Supplementary material for: Potent and selective effect of the mir-10b inhibitor MN-anti-mir10b in human cancer cells of diverse primary disease origin
Source: PLoS One. 2018 Jul 20;13(7):e0201046. doi: 10.1371/journal.pone.0201046 (PMC6054402; doi:10.1371/journal.pone.0201046)
Supplement: S1 Dataset — The linear regression Elastic Net was used to obtain a multivariate model of the drug response across all cell line tested. We used Tissue of origin (Tis), Copy Number (CN), RNA expression data and mutation (MUT) data as input together with IC50s. Genes are stratified based on sensitivity to MN-anti-miR10b. (XLSX) [file pone.0201046.s001.xlsx]

## Sheet: ElasticNetResults_732.txt
FEATURE	FREQ	WEIGHT	EFFECT
VPREB3	0.85	-0.173757	-0.22012
ZBTB44	0.84	-0.197009	-0.183081
BCL7A	0.84	-0.111722	-0.0975551
PTPN18	0.78	-0.229905	-0.0959263
VPREB1	0.81	-0.0866528	-0.0933984
LTB	0.76	-0.0398692	-0.0577915
SARNP	0.72	-0.118027	-0.0576182
CD79B	0.75	-0.0333351	-0.0564737
SPIB	0.76	-0.100639	-0.0561841
APBB1IP	0.75	-0.024833	-0.0502153
ANKLE1	0.72	-0.148494	-0.0407857
LIMD2	0.74	-0.0522994	-0.0314009
QRSL1	0.63	-0.037246	-0.0232172
SH2D4B	0.4	-0.0577352	-0.0225585
PAX5	0.61	-0.144267	-0.0223609
TBCC	0.4	-0.0312905	-0.0200471
CXCR4	0.6	-0.007094	-0.0180109
CYFIP2	0.6	-0.0102088	-0.0171501
NLRC3	0.61	-0.0126535	-0.0169637
NOG	0.2	-0.0174188	-0.0167563
ZAR1L	0.26	-0.0535198	-0.0111472
MACROD2	0.2	-0.00780152	-0.0107573
USP49	0.35	-0.0302657	-0.00969873
AKR1C6P	0.27	-0.0468959	-0.00882031
LRMP	0.49	-0.00404055	-0.00837922
CCDC69	0.3	-0.0118249	-0.00754329
TCL1A	0.24	-0.00495056	-0.00740809
ARL11	0.24	-0.0235123	-0.00694717
FLI1	0.3	-0.00610688	-0.00678075
SNX22	0.24	-0.0109465	-0.00666424
DOK3	0.24	-0.00870474	-0.0061629
PIK3AP1	0.24	-0.00358956	-0.00567505
RBMX	0.26	-0.00766911	-0.00563602
SIGLEC10	0.23	-0.0147099	-0.00554905
VNN2	0.23	-0.00466517	-0.00481699
YPEL1	0.23	-0.0048842	-0.00478791
ZNF385B	0.15	-0.0054039	-0.00476542
HINFP	0.21	-0.00771388	-0.00449311
HCFC1	0.23	-0.0225879	-0.00419023
MFNG	0.24	-0.00319336	-0.00414438
DCK	0.24	-0.00465093	-0.0039871
CD19	0.24	-0.00526636	-0.00395836
HMGB2	0.23	-0.00488199	-0.00393068
KBTBD8	0.24	-0.00862062	-0.00377642
CD79A	0.24	-0.003317	-0.0036671
KIAA0922	0.24	-0.0027062	-0.00364708
DTX1	0.24	-0.00359428	-0.00355678
IGLL1	0.23	-0.00257317	-0.00350254
NARFL	0.19	-0.0119849	-0.00339557
POLH	0.19	-0.00473438	-0.00325102
ZNHIT3	0.19	-0.00620802	-0.00323268
C11orf57	0.19	-0.00534685	-0.00316322
ZNF671	0.21	-0.00321555	-0.00303529
HMHB1	0.19	-0.00460539	-0.00298227
PPM1D	0.19	-0.00323413	-0.00253237
INPP5B	0.19	-0.00631485	-0.00246667
EZH1	0.19	-0.00418396	-0.00238899
FAM129C	0.21	-0.0032455	-0.00236902
SMARCC2	0.13	-0.00549592	-0.00230118
HNRNPA1L2	0.19	-0.0040984	-0.00227449
SIT1	0.23	-0.00198001	-0.00213795
ZNF254	0.13	-0.00328029	-0.00210655
HOXA3	0.12	-0.00924303	-0.00200677
ZSCAN12	0.13	-0.00922189	-0.00197364
PTPRCAP	0.23	-0.00139224	-0.00192737
TBC1D10C	0.23	-0.00166666	-0.0019118
BTK	0.23	-0.0011625	-0.00188415
RAG2	0.19	-0.00212798	-0.00183672
BACH2	0.19	-0.00172235	-0.00151039
MATR3	0.13	-0.00297764	-0.00135545
PRKX	0.13	-0.00144147	-0.00132582
MILR1	0.08	-0.00165229	-0.00127113
RPUSD4	0.12	-0.00188378	-0.00125368
LRRN4	0.07	-0.00314142	-0.00124122
MSL3	0.12	-0.00264197	-0.00121876
MIR600HG	0.19	-0.00102502	-0.00119559
ALOX5	0.12	-0.00150744	-0.00118101
GAL3ST3	0.08	-0.00446548	-0.00117523
ATP6V1G2	0.12	-0.00125098	-0.00105193
CAMLG	0.08	-0.00198174	-0.00100265
RAN	0.12	-0.00189269	-0.000973573
YAF2	0.12	-0.00161038	-0.00095148
DCP2	0.13	-0.0021321	-0.000930199
PDDC1	0.08	-0.00216419	-0.000924264
MBTD1	0.13	-0.00108933	-0.000906949
MRE11A	0.12	-0.00134567	-0.000900914
FAM117A	0.13	-0.000896361	-0.000881913
COL25A1	0.07	-0.00599936	-0.000830303
CBX5	0.12	-0.000923761	-0.000757824
CD72	0.19	-0.000734332	-0.000696993
MEX3B	0.07	-0.000593113	-0.000664599
BCMO1	0.04	-0.0016314	-0.000644618
FKBP5	0.13	-0.000853002	-0.000632276
CLEC4A	0.08	-0.00156568	-0.000602417
AFF2	0.12	-0.00190963	-0.000572539
UBTF	0.12	-0.00117049	-0.000560689
E2F8	0.12	-0.000567234	-0.00053523
SAFB	0.13	-0.00115505	-0.00050852
PTPRT	0.04	-0.00101119	-0.000506388
GPS2_MUT	0.02	-0.00810422	-0.000485621
ZBTB18	0.07	-0.00142199	-0.000477176
HIST1H4B	0.08	-0.00199653	-0.000475338
LIMA1_MUT	0.02	-0.0109617	-0.000464881
C12orf77	0.08	-0.000874074	-0.000431825
DOCK2	0.13	-0.000182369	-0.000419569
GRAP	0.13	-0.000554792	-0.000413931
MAP3K7CL	0.02	-0.000271932	-0.000408321
ZW10_CN	0.04	-0.000533733	-0.000397459
FAM150B	0.04	-0.00034818	-0.000378651
DCDC2	0.02	-0.000230406	-0.000364613
MEAF6	0.04	-0.000772596	-0.000358244
NRGN	0.04	-0.000489614	-0.000354352
FCHO1	0.07	-0.000724942	-0.000341193
NAP1L1	0.04	-0.00051369	-0.000325878
FAM49A	0.02	-0.000246219	-0.000314706
CLDN11	0.02	-0.000250583	-0.000292018
CHEK1	0.07	-0.000282124	-0.000287587
TRANK1	0.02	-0.000498626	-0.000286647
TLR9	0.07	-0.00129825	-0.0002773
C9orf57	0.04	-0.00284691	-0.000275654
KDM1B	0.04	-0.000615328	-0.000275409
ARPP21	0.04	-0.000437184	-0.000247706
PDE11A	0.02	-0.00121176	-0.000247282
RBM7_CN	0.02	-0.000312169	-0.000231216
CCM2L	0.02	-0.00027361	-0.00022989
MYB	0.13	-0.000132006	-0.000229122
CCNJ	0.04	-0.000424747	-0.000229037
GALNT14	0.02	-0.000126885	-0.000217248
P2RX2	0.02	-0.00204065	-0.000208724
KAAG1	0.02	-0.000749252	-0.00020195
TTLL6	0.02	-0.000599869	-0.000188846
POU2F2	0.07	-0.000401833	-0.000182794
TMEM18	0.02	-0.000287668	-0.000156432
RPRML	0.02	-0.000157887	-0.000153676
BCOR	0.07	-0.000176057	-0.00014845
MSR1	0.02	-0.000341665	-0.000138395
L3MBTL4	0.02	-0.000120254	-0.000123539
FCHSD2	0.02	-0.000204789	-0.000118324
SEMA4D	0.04	-0.000458668	-0.000117993
UQCRB	0.02	-0.000197323	-0.000116767
ESPL1	0.07	-0.000218359	-0.000113552
ELL3	0.02	-7.62198e-05	-0.000111714
C21orf58	0.08	-0.000285901	-0.000107657
SNORA16A	0.02	-0.000174016	-0.00010727
CASC15	0.02	-0.00022257	-0.000106394
ZCCHC7	0.08	-0.000112611	-0.000103908
WFIKKN2	0.02	-0.000398029	-9.78474e-05
LOC100130428	0.02	-0.000307999	-9.47642e-05
SAC3D1	0.02	-0.000135699	-8.69047e-05
SERPINA9	0.02	-0.000116611	-8.61824e-05
MCTS1	0.02	-0.00036398	-8.40609e-05
SAP30	0.02	-5.95806e-05	-6.25902e-05
CA10	0.02	-0.000101849	-6.10708e-05
CNOT8	0.02	-0.000102779	-5.56762e-05
TTI2	0.02	-7.69967e-05	-5.52856e-05
HAUS5	0.02	-8.25163e-05	-4.57007e-05
AFMID	0.02	-5.52514e-05	-4.39211e-05
KLRG1	0.02	-8.77957e-05	-4.34128e-05
ZC3H10	0.02	-7.17235e-05	-3.69094e-05
PHF17	0.02	-5.19724e-05	-3.27155e-05
FBL	0.02	-3.78316e-05	-2.27476e-05
DDN	0.02	-3.57399e-05	-1.09879e-05
CCNG2	0.02	-1.01481e-05	-7.62197e-06
SASH3	0.05	-5.86469e-06	-6.72231e-06
ANKRD13A	0.02	-4.7817e-06	-4.03153e-06
CHERP	0.02	-8.01086e-06	-2.68042e-06
LEMD3	0.02	-5.58407e-06	-2.51269e-06
ST6GALNAC2	0.02	2.27129e-06	4.74776e-06
PTHLH	0.02	8.96495e-06	1.40317e-05
SRXN1	0.02	8.90807e-06	1.44215e-05
EMC7	0.02	7.13112e-05	3.45632e-05
ANKRD9	0.02	5.69047e-05	3.67163e-05
TMEM168	0.02	5.40972e-05	3.94896e-05
GSS	0.02	6.59702e-05	4.22156e-05
OLFML2A	0.02	5.13536e-05	5.1261e-05
PLOD1	0.07	5.10413e-05	7.09312e-05
APMAP	0.02	0.000108975	7.90433e-05
SSH1	0.02	0.000115684	8.40177e-05
LRIG3	0.02	0.000106385	8.74021e-05
SLC31A1	0.02	0.000116363	0.000101443
UNC50	0.02	0.000273704	0.000110303
ALG2	0.02	0.000251147	0.000129828
GDF15	0.04	6.2139e-05	0.000184793
CHPF	0.07	0.000562488	0.000319868
RNF11	0.12	0.000498917	0.000358768
P4HB	0.08	0.000560722	0.000394403
ITFG1	0.07	0.000699632	0.000461431
GPC1	0.08	0.000428217	0.000476227
CD276	0.13	0.000511198	0.000491728
ACADVL	0.07	0.000683911	0.000497264
DDOST	0.07	0.00108906	0.000562993
TFG	0.12	0.00116584	0.000648351
SLC7A11	0.07	0.000630063	0.000818491
HSP90B1	0.08	0.0014158	0.000846546
ACTN1	0.19	0.000586181	0.000875206
IGF2R	0.08	0.00128947	0.00110847
ERLEC1	0.12	0.0024793	0.00114517
BFSP1	0.08	0.00120362	0.0011497
COL7A1	0.12	0.000570313	0.00117237
TMED4	0.12	0.00188562	0.00123307
PSAP	0.13	0.00146471	0.00123993
ANXA2	0.19	0.000801155	0.00124796
CTSA	0.19	0.0010949	0.00129141
BLVRA	0.13	0.00102983	0.00130493
POMGNT1	0.13	0.00192212	0.00136733
TMEM138	0.12	0.00193287	0.00137733
RAB1A	0.19	0.00346111	0.00152709
KDELR2	0.21	0.00191712	0.00156257
CD63	0.21	0.00194002	0.00166896
DHX32	0.21	0.00151633	0.00211017
BHLHE40	0.13	0.00150904	0.00224135
FUCA2	0.21	0.00175896	0.00296942
PLOD3	0.21	0.00311162	0.00308181
PLS3	0.24	0.00129344	0.0031157
APP	0.23	0.00174482	0.00316452
DYNC1LI2	0.23	0.00432427	0.00320875
S100A11	0.23	0.0013383	0.00325046
SURF4	0.21	0.00477458	0.00328741
UPP1	0.21	0.00177718	0.00367212
PIGT	0.21	0.00533027	0.00379437
BSG	0.2	0.00518488	0.00392744
PON2	0.24	0.00231144	0.00431309
PIR	0.23	0.00215004	0.00448095
LGMN	0.23	0.00318064	0.00459065
S100A6	0.24	0.0019756	0.00506396
PPIB	0.21	0.00945283	0.00510641
LMNA	0.24	0.00343172	0.00517123
CTSB	0.24	0.00341372	0.0052961
MANBAL	0.24	0.00701778	0.00547501
FNDC3B	0.24	0.00408234	0.00550515
MICALL2	0.3	0.00400708	0.00638835
TMED10	0.31	0.0119999	0.00843286
CBY1	0.52	0.0179304	0.0145107
HSPA5	0.64	0.0296537	0.0242109
HEXB	0.81	0.0936219	0.0838973
ITPRIPL2	0.84	0.0560759	0.0894953
SEPW1	0.84	0.132882	0.154523
RPN2	0.85	0.529305	0.249865
