# Supplementary material for: Potent and selective effect of the mir-10b inhibitor MN-anti-mir10b in human cancer cells of diverse primary disease origin
Source: PLoS One. 2018 Jul 20;13(7):e0201046. doi: 10.1371/journal.pone.0201046 (PMC6054402; doi:10.1371/journal.pone.0201046)
Supplement: S2 Dataset — The linear regression Elastic Net results were stratified according to their enrichment score and grouped by annotation to arrive at common biological processes explanatory for sensitivity to MN-anti-miR10b. (XLSX) [file pone.0201046.s002.xlsx]

## Sheet: DAVID_GeneNegEffect
Annotation Cluster 1	Enrichment Score: 2.8575040997185415
Category	Term	Count	%	PValue	Genes	List Total	Pop Hits	Pop Total	Fold Enrichment	Bonferroni	Benjamini	FDR
UP_KEYWORDS	Nucleus	66	40.2439	1.88629e-05	HNRNPA1L2, CNOT8, BACH2, TMEM18, EZH1, E2F8, NAP1L1, LEMD3, PAX5, ZNF254, PRKX, CBX5, BTK, AFMID, KDM1B, SAP30, FLI1, MBTD1, SPIB, MYB, ZCCHC7, L3MBTL4, POLH, RAN, ESPL1, ELL3, DDN, SARNP, LRMP, ZSCAN12, MATR3, MEAF6, YPEL1, HMGB2, FKBP5, MRE11A, DCK, TCL1A, HCFC1, CHEK1, RAG2, ZBTB18, HOXA3, HIST1H4B, SAFB, POU2F2, HINFP, BCOR, PTPN18, DTX1, MEX3B, MACROD2, AFF2, ZBTB44, RBMX, FBL, MSL3, ZNF671,…	159	5183	20042	1.60512	0.0038031	0.0038031	0.0236787
UP_KEYWORDS	Transcription	34	20.7317	0.000798228	MEAF6, HMGB2, TMEM18, CNOT8, BACH2, EZH1, E2F8, PAX5, ZBTB18, ZNF254, BTK, KDM1B, SAP30, HOXA3, MBTD1, FLI1, SAFB, POU2F2, HINFP, SPIB, MYB, BCOR, L3MBTL4, ELL3, RBMX, ZBTB44, SARNP, MSL3, ZNF671, UBTF, YAF2, SMARCC2, ZSCAN12, MCTS1	159	2375	20042	1.80451	0.148969	0.0395243	0.997518
UP_KEYWORDS	Transcription regulation	32	19.5122	0.00204911	MEAF6, HMGB2, CNOT8, BACH2, EZH1, E2F8, PAX5, ZBTB18, ZNF254, BTK, KDM1B, SAP30, HOXA3, MBTD1, FLI1, SAFB, POU2F2, HINFP, SPIB, MYB, BCOR, L3MBTL4, ELL3, ZBTB44, SARNP, MSL3, ZNF671, UBTF, YAF2, SMARCC2, ZSCAN12, MCTS1	159	2309	20042	1.74691	0.339227	0.066727	2.5423
GOTERM_BP_DIRECT	GO:0006351~transcription, DNA-templated	27	16.4634	0.00359625	MEAF6, HMGB2, TMEM18, CNOT8, EZH1, E2F8, ZNF254, ZBTB18, BTK, KDM1B, SAP30, HOXA3, MBTD1, SAFB, HINFP, SPIB, BCOR, L3MBTL4, DTX1, ZBTB44, MSL3, SARNP, ZNF671, YAF2, SMARCC2, MCTS1, ZSCAN12	137	1811	16412	1.78602	0.919404	0.568046	5.2872
UP_KEYWORDS	DNA-binding	24	14.6341	0.0464866	HMGB2, TMEM18, BACH2, POLH, E2F8, LEMD3, PAX5, ZBTB18, ZNF254, ZBTB44, SARNP, MSL3, SAP30, ZNF671, HOXA3, FLI1, UBTF, HIST1H4B, SAFB, POU2F2, HINFP, SPIB, MYB, ZSCAN12	159	2023	20042	1.49541	0.999933	0.413861	44.9876
Annotation Cluster 2	Enrichment Score: 2.4630441575914257
Category	Term	Count	%	PValue	Genes	List Total	Pop Hits	Pop Total	Fold Enrichment	Bonferroni	Benjamini	FDR
GOTERM_BP_DIRECT	GO:0050853~B cell receptor signaling pathway	5	3.04878	0.000964489	CD19, IGLL1, CD79B, CD79A, BTK	137	53	16412	11.3015	0.49059	0.286271	1.4444
KEGG_PATHWAY	hsa04662:B cell receptor signaling pathway	5	3.04878	0.00141967	CD19, PIK3AP1, CD79B, CD79A, BTK	51	68	6891	9.93512	0.102347	0.102347	1.48386
KEGG_PATHWAY	hsa05340:Primary immunodeficiency	4	2.43902	0.00168268	CD19, RAG2, CD79A, BTK	51	33	6891	16.3779	0.120139	0.0619911	1.75657
UP_KEYWORDS	Adaptive immunity	6	3.65854	0.0029269	SIT1, HMHB1, CLEC4A, CD79B, CD79A, BTK	159	123	20042	6.1488	0.446835	0.0811071	3.61304
GOTERM_BP_DIRECT	GO:0002250~adaptive immune response	6	3.65854	0.00657994	SIT1, HMHB1, CLEC4A, CD79B, CD79A, BTK	137	142	16412	5.06179	0.990094	0.684515	9.47448
BIOCARTA	h_bcrPathway:BCR Signaling Pathway	3	1.82927	0.0375508	CD79B, CD79A, BTK	16	34	1627	8.97243	0.69471	0.69471	28.0217
Annotation Cluster 3	Enrichment Score: 1.0957366751980087
Category	Term	Count	%	PValue	Genes	List Total	Pop Hits	Pop Total	Fold Enrichment	Bonferroni	Benjamini	FDR
GOTERM_MF_DIRECT	GO:0000978~RNA polymerase II core promoter proximal region sequence-specific DNA binding	8	4.87805	0.0184244	FLI1, E2F8, SMARCC2, POU2F2, HINFP, PAX5, MYB, DDN	129	346	16483	2.95434	0.978308	0.616227	20.8806
INTERPRO	IPR009057:Homeodomain-like	6	3.65854	0.106559	KDM1B, HOXA3, SMARCC2, POU2F2, PAX5, MYB	147	312	18205	2.38161	1	0.970928	78.0443
GOTERM_MF_DIRECT	GO:0001077~transcriptional activator activity, RNA polymerase II core promoter proximal region sequence-specific binding	4	2.43902	0.262911	FLI1, POU2F2, PAX5, MYB	129	229	16483	2.23188	1	0.942521	97.8548
Annotation Cluster 4	Enrichment Score: 1.0767512658384077
Category	Term	Count	%	PValue	Genes	List Total	Pop Hits	Pop Total	Fold Enrichment	Bonferroni	Benjamini	FDR
UP_KEYWORDS	Immunity	10	6.09756	0.00901331	HMGB2, SIT1, KLRG1, HMHB1, CLEC4A, LRMP, CD79B, CD79A, BTK, TLR9	159	446	20042	2.82624	0.839417	0.183898	10.7447
UP_KEYWORDS	Innate immunity	5	3.04878	0.145137	HMGB2, KLRG1, CLEC4A, BTK, TLR9	159	257	20042	2.45234	1	0.71834	86.0362
GOTERM_BP_DIRECT	GO:0045087~innate immune response	9	5.4878	0.449868	HMGB2, CD19, KLRG1, MRE11A, CYFIP2, CLEC4A, IGLL1, BTK, TLR9	137	883	16412	1.22102	1	0.999995	99.9878
Annotation Cluster 5	Enrichment Score: 1.0584028539541022
Category	Term	Count	%	PValue	Genes	List Total	Pop Hits	Pop Total	Fold Enrichment	Bonferroni	Benjamini	FDR
GOTERM_MF_DIRECT	GO:0030246~carbohydrate binding	6	3.65854	0.0138142	GAL3ST3, KLRG1, SIGLEC10, CLEC4A, CD72, GALNT14	129	182	16483	4.21237	0.943049	0.761355	16.0708
UP_KEYWORDS	Signal-anchor	9	5.4878	0.0274357	GAL3ST3, MFNG, MSR1, KLRG1, CLEC4A, COL25A1, CD72, LTB, GALNT14	159	453	20042	2.50431	0.996373	0.350963	29.4784
UP_KEYWORDS	Lectin	5	3.04878	0.0449686	KLRG1, SIGLEC10, CLEC4A, CD72, GALNT14	159	169	20042	3.7293	0.999908	0.421155	43.8779
UP_SEQ_FEATURE	domain:C-type lectin	3	1.82927	0.132302	KLRG1, CLEC4A, CD72	156	82	20064	4.70544	1	0.999994	87.0952
INTERPRO	IPR001304:C-type lectin	3	1.82927	0.15713	KLRG1, CLEC4A, CD72	147	88	18205	4.22194	1	0.988587	89.976
INTERPRO	IPR016186:C-type lectin-like	3	1.82927	0.197236	KLRG1, CLEC4A, CD72	147	102	18205	3.64246	1	0.982715	94.7984
INTERPRO	IPR016187:C-type lectin fold	3	1.82927	0.220685	KLRG1, CLEC4A, CD72	147	110	18205	3.37755	1	0.987088	96.5094
SMART	SM00034:SM00034	3	1.82927	0.221128	KLRG1, CLEC4A, CD72	96	88	9460	3.35938	1	0.973316	93.2856
Annotation Cluster 6	Enrichment Score: 0.9874698259073846
Category	Term	Count	%	PValue	Genes	List Total	Pop Hits	Pop Total	Fold Enrichment	Bonferroni	Benjamini	FDR
UP_KEYWORDS	RNA-binding	11	6.70732	0.0352736	HNRNPA1L2, SARNP, CNOT8, DCP2, SAFB, MEX3B, AFF2, RBM7, RBMX, MATR3, FBL	159	656	20042	2.11365	0.999293	0.404373	36.2906
INTERPRO	IPR012677:Nucleotide-binding, alpha-beta plait	6	3.65854	0.059337	HNRNPA1L2, SAFB, LEMD3, RBM7, RBMX, MATR3	147	261	18205	2.84698	1	0.935683	56.0933
GOTERM_MF_DIRECT	GO:0000166~nucleotide binding	6	3.65854	0.0980164	HNRNPA1L2, SAFB, LEMD3, RBM7, RBMX, MATR3	129	314	16483	2.44156	1	0.78083	72.7263
INTERPRO	IPR000504:RNA recognition motif domain	5	3.04878	0.111338	HNRNPA1L2, SAFB, RBM7, RBMX, MATR3	147	228	18205	2.71587	1	0.965592	79.5731
SMART	SM00360:SM00360	5	3.04878	0.185828	HNRNPA1L2, SAFB, RBM7, RBMX, MATR3	96	223	9460	2.20945	1	0.972045	89.1594
UP_SEQ_FEATURE	domain:RRM	3	1.82927	0.280125	SAFB, RBM7, RBMX	156	135	20064	2.85812	1	0.99997	99.1282
Annotation Cluster 7	Enrichment Score: 0.7985348513456694
Category	Term	Count	%	PValue	Genes	List Total	Pop Hits	Pop Total	Fold Enrichment	Bonferroni	Benjamini	FDR
UP_KEYWORDS	SH3 domain	5	3.04878	0.09058	DOCK2, GRAP, FCHSD2, SASH3, BTK	159	215	20042	2.9314	1	0.598807	69.6392
INTERPRO	IPR001452:Src homology-3 domain	5	3.04878	0.09983	DOCK2, GRAP, FCHSD2, SASH3, BTK	147	219	18205	2.82748	1	0.974506	75.7119
SMART	SM00326:SM00326	5	3.04878	0.177813	DOCK2, GRAP, FCHSD2, SASH3, BTK	96	219	9460	2.24981	1	0.985855	87.9486
UP_SEQ_FEATURE	domain:SH3	3	1.82927	0.397744	DOCK2, SASH3, BTK	156	176	20064	2.19231	1	0.999992	99.9335
Annotation Cluster 8	Enrichment Score: 0.7553732620231083
Category	Term	Count	%	PValue	Genes	List Total	Pop Hits	Pop Total	Fold Enrichment	Bonferroni	Benjamini	FDR
UP_SEQ_FEATURE	domain:BTB	4	2.43902	0.100739	BACH2, KBTBD8, ZBTB18, ZBTB44	156	144	20064	3.57265	1	0.999979	78.3908
INTERPRO	IPR000210:BTB/POZ-like	4	2.43902	0.181838	BACH2, KBTBD8, ZBTB18, ZBTB44	147	183	18205	2.70696	1	0.985023	93.2831
INTERPRO	IPR011333:BTB/POZ fold	4	2.43902	0.191984	BACH2, KBTBD8, ZBTB18, ZBTB44	147	188	18205	2.63497	1	0.984755	94.3213
SMART	SM00225:SM00225	4	2.43902	0.27062	BACH2, KBTBD8, ZBTB18, ZBTB44	96	180	9460	2.18981	1	0.980198	96.6973
Annotation Cluster 9	Enrichment Score: 0.7083825249203097
Category	Term	Count	%	PValue	Genes	List Total	Pop Hits	Pop Total	Fold Enrichment	Bonferroni	Benjamini	FDR
UP_KEYWORDS	Immunoglobulin domain	11	6.70732	0.00731703	WFIKKN2, CD19, VPREB3, VPREB1, SIGLEC10, MILR1, IGLL1, CD79B, PTPRT, SEMA4D, CD79A	159	510	20042	2.71873	0.773152	0.169257	8.80759
INTERPRO	IPR007110:Immunoglobulin-like domain	11	6.70732	0.0125476	WFIKKN2, CD19, VPREB3, VPREB1, SIGLEC10, MILR1, IGLL1, CD79B, PTPRT, SEMA4D, CD79A	147	545	18205	2.49959	0.981029	0.981029	15.6257
INTERPRO	IPR013783:Immunoglobulin-like fold	13	7.92683	0.0134917	WFIKKN2, CD19, LRRN4, VPREB3, VPREB1, SIGLEC10, MILR1, IGLL1, HCFC1, CD79B, PTPRT, CD79A, SEMA4D	147	722	18205	2.22987	0.985951	0.881473	16.7048
UP_SEQ_FEATURE	domain:Ig-like C2-type	4	2.43902	0.0479089	WFIKKN2, PTPRT, SEMA4D, CD79A	156	105	20064	4.89963	1	0.998016	50.7551
GOTERM_BP_DIRECT	GO:0006955~immune response	7	4.26829	0.0682237	KAAG1, VPREB3, VPREB1, IGLL1, CD79B, SEMA4D, LTB	137	346	16412	2.42361	1	0.99284	65.542
INTERPRO	IPR003599:Immunoglobulin subtype	6	3.65854	0.167509	CD19, SIGLEC10, MILR1, CD79B, PTPRT, SEMA4D	147	363	18205	2.047	1	0.988064	91.5154
INTERPRO	IPR013106:Immunoglobulin V-set	4	2.43902	0.175669	VPREB3, VPREB1, SIGLEC10, CD79B	147	180	18205	2.75208	1	0.98687	92.5687
SMART	SM00409:SM00409	6	3.65854	0.300491	CD19, SIGLEC10, MILR1, CD79B, PTPRT, SEMA4D	96	363	9460	1.62879	1	0.979482	97.8982
UP_SEQ_FEATURE	domain:Ig-like C2-type 1	3	1.82927	0.463587	CD19, SIGLEC10, MILR1	156	202	20064	1.91013	1	0.999999	99.9875
UP_SEQ_FEATURE	domain:Ig-like C2-type 2	3	1.82927	0.466284	CD19, SIGLEC10, MILR1	156	203	20064	1.90072	1	0.999998	99.9884
UP_SEQ_FEATURE	disulfide bond	20	12.1951	0.821102	WFIKKN2, NOG, SIT1, MSR1, VPREB3, VPREB1, SIGLEC10, PTPRT, CD72, CD19, KLRG1, CXCR4, P2RX2, CLEC4A, MILR1, IGLL1, CD79B, CD79A, SEMA4D, GALNT14	156	2917	20064	0.881833	1	1	100
UP_KEYWORDS	Disulfide bond	23	14.0244	0.856793	WFIKKN2, MFNG, HMGB2, NOG, SIT1, MSR1, BACH2, VPREB3, VPREB1, SIGLEC10, PTPRT, CD72, CD19, KLRG1, CXCR4, P2RX2, CLEC4A, MILR1, IGLL1, CD79B, CD79A, SEMA4D, GALNT14	159	3357	20042	0.863615	1	0.999098	100
UP_KEYWORDS	Glycoprotein	29	17.6829	0.946827	WFIKKN2, GAL3ST3, MFNG, NOG, MSR1, PAX5, HCFC1, CD72, TLR9, SERPINA9, CXCR4, CLEC4A, LTB, VNN2, SIT1, LRRN4, SIGLEC10, COL25A1, PTPRT, RBMX, PDDC1, KLRG1, CD19, KIAA0922, P2RX2, MILR1, CD79B, SEMA4D, CD79A	159	4542	20042	0.804813	1	0.99989	100
UP_SEQ_FEATURE	signal peptide	20	12.1951	0.948919	WFIKKN2, NOG, SIT1, LRRN4, VPREB3, VPREB1, SIGLEC10, PTPRT, TLR9, PDDC1, SERPINA9, CD19, KIAA0922, MILR1, IGLL1, CD79B, CD79A, SEMA4D, FAM150B, VNN2	156	3347	20064	0.768541	1	1	100
UP_SEQ_FEATURE	glycosylation site:N-linked (GlcNAc...)	25	15.2439	0.969449	GAL3ST3, WFIKKN2, MFNG, NOG, MSR1, SIT1, LRRN4, SIGLEC10, PTPRT, CD72, TLR9, PDDC1, SERPINA9, CD19, KLRG1, CXCR4, KIAA0922, P2RX2, CLEC4A, MILR1, CD79B, CD79A, SEMA4D, LTB, VNN2	156	4235	20064	0.759241	1	1	100
UP_KEYWORDS	Signal	20	12.1951	0.977059	WFIKKN2, NOG, SIT1, LRRN4, VPREB3, VPREB1, SIGLEC10, PTPRT, TLR9, PDDC1, SERPINA9, CD19, KIAA0922, MILR1, IGLL1, CD79B, CD79A, SEMA4D, FAM150B, VNN2	159	3507	20042	0.71885	1	0.999984	100
Annotation Cluster 10	Enrichment Score: 0.7018546579381608
Category	Term	Count	%	PValue	Genes	List Total	Pop Hits	Pop Total	Fold Enrichment	Bonferroni	Benjamini	FDR
UP_KEYWORDS	Zinc-finger	20	12.1951	0.11904	ZC3H10, DTX1, MEX3B, RAG2, ZBTB18, ZNF254, ZBTB44, BTK, KDM1B, SAP30, ZNF671, MBTD1, YAF2, HINFP, USP49, ZNF385B, ZSCAN12, MATR3, ZCCHC7, ZNHIT3	159	1805	20042	1.39668	1	0.671473	79.6315
GOTERM_MF_DIRECT	GO:0008270~zinc ion binding	13	7.92683	0.202996	L3MBTL4, LIMA1, DTX1, MEX3B, RAG2, KDM1B, MBTD1, YAF2, LIMD2, ZNF385B, USP49, ZCCHC7, MATR3	129	1177	16483	1.41128	1	0.914568	94.2597
UP_KEYWORDS	Zinc	23	14.0244	0.233719	YPEL1, LIMA1, ZC3H10, DTX1, MEX3B, RAG2, ZBTB18, ZNF254, ZBTB44, BTK, KDM1B, SAP30, ZNF671, MBTD1, YAF2, HINFP, LIMD2, USP49, ZNF385B, ZSCAN12, MATR3, ZCCHC7, ZNHIT3	159	2363	20042	1.2269	1	0.823535	96.4636
UP_KEYWORDS	Metal-binding	33	20.122	0.275871	YPEL1, MFNG, LIMA1, CNOT8, PDE11A, RAG2, ZBTB18, ZNF254, BTK, KDM1B, SAP30, MBTD1, HINFP, LIMD2, INPP5B, ZCCHC7, GALNT14, ZC3H10, POLH, DTX1, MEX3B, ZBTB44, PPM1D, ZNF671, DCP2, YAF2, NARFL, ZNF385B, USP49, ALOX5, ZSCAN12, MATR3, ZNHIT3	159	3640	20042	1.14276	1	0.869657	98.2619
Annotation Cluster 11	Enrichment Score: 0.649023408797746
Category	Term	Count	%	PValue	Genes	List Total	Pop Hits	Pop Total	Fold Enrichment	Bonferroni	Benjamini	FDR
UP_SEQ_FEATURE	domain:SH2	3	1.82927	0.169812	SH2D4B, GRAP, BTK	156	96	20064	4.01923	1	0.999999	93.1793
UP_KEYWORDS	SH2 domain	3	1.82927	0.209424	SH2D4B, GRAP, BTK	159	108	20042	3.5014	1	0.794495	94.767
INTERPRO	IPR000980:SH2 domain	3	1.82927	0.229541	SH2D4B, GRAP, BTK	147	113	18205	3.28788	1	0.98656	97.007
SMART	SM00252:SM00252	3	1.82927	0.310492	SH2D4B, GRAP, BTK	96	112	9460	2.63951	1	0.972508	98.2011
Annotation Cluster 12	Enrichment Score: 0.4990595452798339
Category	Term	Count	%	PValue	Genes	List Total	Pop Hits	Pop Total	Fold Enrichment	Bonferroni	Benjamini	FDR
GOTERM_BP_DIRECT	GO:0045814~negative regulation of gene expression, epigenetic	3	1.82927	0.183089	SAP30, UBTF, HIST1H4B	137	94	16412	3.82326	1	0.999755	95.2599
GOTERM_BP_DIRECT	GO:0040029~regulation of gene expression, epigenetic	3	1.82927	0.252933	SAP30, UBTF, HIST1H4B	137	117	16412	3.07168	1	0.999939	98.7682
GOTERM_BP_DIRECT	GO:0010467~gene expression	8	4.87805	0.687309	SAP30, CNOT8, UBTF, DCP2, HIST1H4B, RAN, RBMX, LTB	137	958	16412	1.00038	1	1	100
Annotation Cluster 13	Enrichment Score: 0.47652717162005026
Category	Term	Count	%	PValue	Genes	List Total	Pop Hits	Pop Total	Fold Enrichment	Bonferroni	Benjamini	FDR
UP_KEYWORDS	Cell cycle	9	5.4878	0.133927	PPM1D, HAUS5, SAC3D1, RAN, E2F8, HCFC1, CHEK1, MCTS1, CCNG2	159	640	20042	1.77258	1	0.701861	83.5549
GOTERM_BP_DIRECT	GO:0007067~mitotic nuclear division	4	2.43902	0.324769	HAUS5, SAC3D1, RAN, CCNG2	137	242	16412	1.98009	1	0.999974	99.7318
UP_KEYWORDS	Mitosis	4	2.43902	0.326559	HAUS5, SAC3D1, RAN, CCNG2	159	256	20042	1.96954	1	0.884493	99.3011
GOTERM_BP_DIRECT	GO:0051301~cell division	4	2.43902	0.507093	HAUS5, SAC3D1, RAN, CCNG2	137	325	16412	1.47441	1	0.999997	99.9977
UP_KEYWORDS	Cell division	4	2.43902	0.575273	HAUS5, SAC3D1, RAN, CCNG2	159	378	20042	1.33387	1	0.98038	99.9979
Annotation Cluster 14	Enrichment Score: 0.4493687549211248
Category	Term	Count	%	PValue	Genes	List Total	Pop Hits	Pop Total	Fold Enrichment	Bonferroni	Benjamini	FDR
GOTERM_BP_DIRECT	GO:0000724~double-strand break repair via homologous recombination	3	1.82927	0.325435	HIST1H4B, MRE11A, CHEK1	137	141	16412	2.54884	1	0.999963	99.7357
GOTERM_BP_DIRECT	GO:0006302~double-strand break repair	3	1.82927	0.356598	HIST1H4B, MRE11A, CHEK1	137	151	16412	2.38005	1	0.999966	99.8705
GOTERM_BP_DIRECT	GO:0006281~DNA repair	5	3.04878	0.386591	POLH, HIST1H4B, MRE11A, HINFP, CHEK1	137	380	16412	1.57626	1	0.999984	99.9369
Annotation Cluster 15	Enrichment Score: 0.4405270336084536
Category	Term	Count	%	PValue	Genes	List Total	Pop Hits	Pop Total	Fold Enrichment	Bonferroni	Benjamini	FDR
UP_SEQ_FEATURE	repeat:ANK 1	4	2.43902	0.291871	TRANK1, BCOR, ANKRD13A, ANKLE1	156	244	20064	2.10845	1	0.999966	99.3124
UP_SEQ_FEATURE	repeat:ANK 2	4	2.43902	0.294547	TRANK1, BCOR, ANKRD13A, ANKLE1	156	245	20064	2.09984	1	0.999946	99.3489
UP_KEYWORDS	ANK repeat	4	2.43902	0.342697	TRANK1, BCOR, ANKRD13A, ANKLE1	159	263	20042	1.91712	1	0.886206	99.4846
INTERPRO	IPR002110:Ankyrin repeat	4	2.43902	0.344401	TRANK1, BCOR, ANKRD13A, ANKLE1	147	259	18205	1.91264	1	0.998187	99.659
INTERPRO	IPR020683:Ankyrin repeat-containing domain	4	2.43902	0.353166	TRANK1, BCOR, ANKRD13A, ANKLE1	147	263	18205	1.88355	1	0.998007	99.7155
UP_SEQ_FEATURE	repeat:ANK 3	3	1.82927	0.474891	TRANK1, BCOR, ANKLE1	156	207	20064	1.86399	1	0.999998	99.9908
SMART	SM00248:SM00248	4	2.43902	0.484639	TRANK1, BCOR, ANKRD13A, ANKLE1	96	259	9460	1.52188	1	0.996871	99.9226
Annotation Cluster 16	Enrichment Score: 0.3799473853370778
Category	Term	Count	%	PValue	Genes	List Total	Pop Hits	Pop Total	Fold Enrichment	Bonferroni	Benjamini	FDR
UP_KEYWORDS	DNA damage	5	3.04878	0.282432	POLH, MRE11A, MACROD2, CHEK1, MCTS1	159	341	20042	1.84825	1	0.868869	98.4496
GOTERM_BP_DIRECT	GO:0006281~DNA repair	5	3.04878	0.386591	POLH, HIST1H4B, MRE11A, HINFP, CHEK1	137	380	16412	1.57626	1	0.999984	99.9369
UP_KEYWORDS	DNA repair	3	1.82927	0.663731	POLH, MRE11A, CHEK1	159	287	20042	1.3176	1	0.989811	99.9999
Annotation Cluster 17	Enrichment Score: 0.3392805289814656
Category	Term	Count	%	PValue	Genes	List Total	Pop Hits	Pop Total	Fold Enrichment	Bonferroni	Benjamini	FDR
UP_KEYWORDS	mRNA splicing	4	2.43902	0.33205	HNRNPA1L2, AFF2, USP49, RBMX	159	258	20042	1.95427	1	0.882949	99.3694
UP_KEYWORDS	mRNA processing	4	2.43902	0.475754	HNRNPA1L2, AFF2, USP49, RBMX	159	326	20042	1.54663	1	0.955218	99.9699
GOTERM_BP_DIRECT	GO:0008380~RNA splicing	3	1.82927	0.607537	HNRNPA1L2, AFF2, RBMX	137	246	16412	1.46092	1	1	99.9999
Annotation Cluster 18	Enrichment Score: 0.3162599664092562
Category	Term	Count	%	PValue	Genes	List Total	Pop Hits	Pop Total	Fold Enrichment	Bonferroni	Benjamini	FDR
UP_SEQ_FEATURE	repeat:LRR 10	3	1.82927	0.225833	NLRC3, LRRN4, TLR9	156	116	20064	3.32626	1	0.999992	97.5109
UP_SEQ_FEATURE	repeat:LRR 9	3	1.82927	0.277266	NLRC3, LRRN4, TLR9	156	134	20064	2.87945	1	0.999983	99.0769
UP_SEQ_FEATURE	repeat:LRR 8	3	1.82927	0.31719	NLRC3, LRRN4, TLR9	156	148	20064	2.60707	1	0.999937	99.5934
UP_SEQ_FEATURE	repeat:LRR 7	3	1.82927	0.397744	NLRC3, LRRN4, TLR9	156	176	20064	2.19231	1	0.999992	99.9335
UP_SEQ_FEATURE	repeat:LRR 6	3	1.82927	0.477071	NLRC3, LRRN4, TLR9	156	209	20064	1.84615	1	0.999997	99.9913
UP_SEQ_FEATURE	repeat:LRR 5	3	1.82927	0.531684	NLRC3, LRRN4, TLR9	156	231	20064	1.67033	1	0.999999	99.9982
INTERPRO	IPR001611:Leucine-rich repeat	3	1.82927	0.555192	NLRC3, LRRN4, TLR9	147	231	18205	1.60836	1	0.999919	99.9982
UP_SEQ_FEATURE	repeat:LRR 4	3	1.82927	0.588604	NLRC3, LRRN4, TLR9	156	255	20064	1.51312	1	1	99.9997
UP_SEQ_FEATURE	repeat:LRR 3	3	1.82927	0.680142	NLRC3, LRRN4, TLR9	156	302	20064	1.27764	1	1	100
UP_KEYWORDS	Leucine-rich repeat	3	1.82927	0.707931	NLRC3, LRRN4, TLR9	159	312	20042	1.21202	1	0.993741	100
UP_SEQ_FEATURE	repeat:LRR 1	3	1.82927	0.712196	NLRC3, LRRN4, TLR9	156	321	20064	1.20201	1	1	100
UP_SEQ_FEATURE	repeat:LRR 2	3	1.82927	0.713807	NLRC3, LRRN4, TLR9	156	322	20064	1.19828	1	1	100
Annotation Cluster 19	Enrichment Score: 0.2735497974154329
Category	Term	Count	%	PValue	Genes	List Total	Pop Hits	Pop Total	Fold Enrichment	Bonferroni	Benjamini	FDR
INTERPRO	IPR001849:Pleckstrin homology domain	4	2.43902	0.39239	DOK3, FAM129C, APBB1IP, BTK	147	281	18205	1.7629	1	0.998888	99.8774
SMART	SM00233:SM00233	4	2.43902	0.539646	DOK3, FAM129C, APBB1IP, BTK	96	281	9460	1.40273	1	0.997835	99.9772
UP_SEQ_FEATURE	domain:PH	3	1.82927	0.568035	DOK3, APBB1IP, BTK	156	245	20064	1.57488	1	1	99.9995
INTERPRO	IPR011993:Pleckstrin homology-like domain	4	2.43902	0.669267	DOK3, FAM129C, APBB1IP, BTK	147	427	18205	1.16013	1	0.999994	100
Annotation Cluster 20	Enrichment Score: 0.11033097922693456
Category	Term	Count	%	PValue	Genes	List Total	Pop Hits	Pop Total	Fold Enrichment	Bonferroni	Benjamini	FDR
INTERPRO	IPR015880:Zinc finger, C2H2-like	8	4.87805	0.49687	ZNF671, HINFP, ZNF385B, ZSCAN12, ZNF254, ZBTB18, ZBTB44, MATR3	147	827	18205	1.198	1	0.999875	99.9903
INTERPRO	IPR007087:Zinc finger, C2H2	7	4.26829	0.618059	ZNF671, HINFP, ZNF385B, ZSCAN12, ZNF254, ZBTB18, ZBTB44	147	795	18205	1.09045	1	0.999979	99.9998
INTERPRO	IPR013087:Zinc finger C2H2-type/integrase DNA-binding domain	6	3.65854	0.674256	ZNF671, HINFP, ZSCAN12, ZNF254, ZBTB18, ZBTB44	147	707	18205	1.05101	1	0.999992	100
UP_SEQ_FEATURE	zinc finger region:C2H2-type 3	5	3.04878	0.728132	ZNF671, HINFP, ZNF254, ZBTB18, ZBTB44	156	636	20064	1.01113	1	1	100
SMART	SM00355:SM00355	8	4.87805	0.735631	ZNF671, HINFP, ZNF385B, ZSCAN12, ZNF254, ZBTB18, ZBTB44, MATR3	96	827	9460	0.953245	1	0.999743	99.9999
UP_SEQ_FEATURE	zinc finger region:C2H2-type 9	3	1.82927	0.801021	ZNF671, HINFP, ZNF254	156	385	20064	1.0022	1	1	100
UP_SEQ_FEATURE	zinc finger region:C2H2-type 4	4	2.43902	0.836344	ZNF671, ZNF254, ZBTB18, ZBTB44	156	588	20064	0.874935	1	1	100
UP_SEQ_FEATURE	zinc finger region:C2H2-type 8	3	1.82927	0.845315	ZNF671, HINFP, ZNF254	156	427	20064	0.903621	1	1	100
UP_SEQ_FEATURE	zinc finger region:C2H2-type 2	4	2.43902	0.857928	ZNF671, HINFP, ZBTB18, ZBTB44	156	615	20064	0.836523	1	1	100
UP_SEQ_FEATURE	zinc finger region:C2H2-type 7	3	1.82927	0.875985	ZNF671, HINFP, ZNF254	156	463	20064	0.833361	1	1	100
UP_SEQ_FEATURE	zinc finger region:C2H2-type 6	3	1.82927	0.902235	ZNF671, HINFP, ZNF254	156	501	20064	0.770152	1	1	100
UP_SEQ_FEATURE	zinc finger region:C2H2-type 5	3	1.82927	0.928499	ZNF671, HINFP, ZNF254	156	550	20064	0.701538	1	1	100
UP_SEQ_FEATURE	zinc finger region:C2H2-type 1	3	1.82927	0.930322	HINFP, ZBTB18, ZBTB44	156	554	20064	0.696473	1	1	100
Annotation Cluster 21	Enrichment Score: 0.06832559246157674
Category	Term	Count	%	PValue	Genes	List Total	Pop Hits	Pop Total	Fold Enrichment	Bonferroni	Benjamini	FDR
GOTERM_CC_DIRECT	GO:0005887~integral component of plasma membrane	12	7.31707	0.463874	CD19, SIT1, MSR1, LRRN4, P2RX2, MILR1, CLEC4A, LRMP, COL25A1, CD79B, SEMA4D, CD72	141	1310	17701	1.14998	1	0.998988	99.9527
UP_SEQ_FEATURE	topological domain:Extracellular	22	13.4146	0.584618	TMEM18, SIT1, MSR1, CAMLG, LRRN4, SIGLEC10, COL25A1, PTPRT, CLDN11, CD72, TLR9, CD19, KLRG1, CXCR4, KIAA0922, P2RX2, CLEC4A, MILR1, CD79B, CD79A, SEMA4D, LTB	156	2787	20064	1.01526	1	1	99.9997
UP_SEQ_FEATURE	topological domain:Cytoplasmic	26	15.8537	0.674054	GAL3ST3, MFNG, TMEM18, MSR1, CLDN11, CD72, TLR9, CXCR4, CLEC4A, LTB, GALNT14, CAMLG, SIT1, LRRN4, SIGLEC10, COL25A1, PTPRT, KLRG1, CD19, KIAA0922, P2RX2, MILR1, LRMP, CD79B, SEMA4D, CD79A	156	3456	20064	0.967593	1	1	100
GOTERM_CC_DIRECT	GO:0005886~plasma membrane	28	17.0732	0.81216	LIMA1, MSR1, CLDN11, PTPRCAP, CD72, BTK, TLR9, CXCR4, CLEC4A, PIK3AP1, INPP5B, LTB, VNN2, FCHO1, TBC1D10C, SIT1, SIGLEC10, COL25A1, PTPRT, ANKRD13A, KLRG1, DOK3, CD19, KIAA0922, CD79B, SEMA4D, CD79A, MCTS1	141	3900	17701	0.901306	1	0.999997	100
UP_SEQ_FEATURE	disulfide bond	20	12.1951	0.821102	WFIKKN2, NOG, SIT1, MSR1, VPREB3, VPREB1, SIGLEC10, PTPRT, CD72, CD19, KLRG1, CXCR4, P2RX2, CLEC4A, MILR1, IGLL1, CD79B, CD79A, SEMA4D, GALNT14	156	2917	20064	0.881833	1	1	100
UP_KEYWORDS	Disulfide bond	23	14.0244	0.856793	WFIKKN2, MFNG, HMGB2, NOG, SIT1, MSR1, BACH2, VPREB3, VPREB1, SIGLEC10, PTPRT, CD72, CD19, KLRG1, CXCR4, P2RX2, CLEC4A, MILR1, IGLL1, CD79B, CD79A, SEMA4D, GALNT14	159	3357	20042	0.863615	1	0.999098	100
UP_KEYWORDS	Glycoprotein	29	17.6829	0.946827	WFIKKN2, GAL3ST3, MFNG, NOG, MSR1, PAX5, HCFC1, CD72, TLR9, SERPINA9, CXCR4, CLEC4A, LTB, VNN2, SIT1, LRRN4, SIGLEC10, COL25A1, PTPRT, RBMX, PDDC1, KLRG1, CD19, KIAA0922, P2RX2, MILR1, CD79B, SEMA4D, CD79A	159	4542	20042	0.804813	1	0.99989	100
UP_SEQ_FEATURE	signal peptide	20	12.1951	0.948919	WFIKKN2, NOG, SIT1, LRRN4, VPREB3, VPREB1, SIGLEC10, PTPRT, TLR9, PDDC1, SERPINA9, CD19, KIAA0922, MILR1, IGLL1, CD79B, CD79A, SEMA4D, FAM150B, VNN2	156	3347	20064	0.768541	1	1	100
UP_KEYWORDS	Cell membrane	18	10.9756	0.961374	SIT1, SIGLEC10, CLDN11, DDN, APBB1IP, ANKRD13A, BTK, DOK3, KLRG1, CXCR4, KIAA0922, P2RX2, MILR1, CD79B, PIK3AP1, SEMA4D, CD79A, VNN2	159	3070	20042	0.739057	1	0.999953	100
UP_SEQ_FEATURE	glycosylation site:N-linked (GlcNAc...)	25	15.2439	0.969449	GAL3ST3, WFIKKN2, MFNG, NOG, MSR1, SIT1, LRRN4, SIGLEC10, PTPRT, CD72, TLR9, PDDC1, SERPINA9, CD19, KLRG1, CXCR4, KIAA0922, P2RX2, CLEC4A, MILR1, CD79B, CD79A, SEMA4D, LTB, VNN2	156	4235	20064	0.759241	1	1	100
UP_KEYWORDS	Signal	20	12.1951	0.977059	WFIKKN2, NOG, SIT1, LRRN4, VPREB3, VPREB1, SIGLEC10, PTPRT, TLR9, PDDC1, SERPINA9, CD19, KIAA0922, MILR1, IGLL1, CD79B, CD79A, SEMA4D, FAM150B, VNN2	159	3507	20042	0.71885	1	0.999984	100
UP_SEQ_FEATURE	transmembrane region	30	18.2927	0.977896	GAL3ST3, MFNG, C9ORF57, TMEM18, MSR1, LEMD3, CLDN11, PTPRCAP, CD72, TLR9, CXCR4, CLEC4A, LTB, GALNT14, CAMLG, SIT1, LRRN4, SIGLEC10, COL25A1, PTPRT, RPRML, KLRG1, CD19, KIAA0922, P2RX2, MILR1, LRMP, CD79B, SEMA4D, CD79A	156	5056	20064	0.763145	1	1	100
UP_KEYWORDS	Membrane	44	26.8293	0.988899	GAL3ST3, MFNG, C9ORF57, TMEM18, MSR1, LEMD3, CLDN11, CD72, PTPRCAP, APBB1IP, TLR9, BTK, DOCK2, SERPINA9, CXCR4, CLEC4A, SNX22, PIK3AP1, LTB, INPP5B, FCHO1, VNN2, GALNT14, CAMLG, SIT1, LRRN4, SIGLEC10, COL25A1, PTPRT, DDN, ANKRD13A, RPRML, KLRG1, DOK3, CD19, KIAA0922, P2RX2, MILR1, LRMP, CD79B, ALOX5, CD79A, SEMA4D, UQCRB	159	7098	20042	0.781377	1	0.999998	100
GOTERM_CC_DIRECT	GO:0016021~integral component of membrane	20	12.1951	0.991479	GAL3ST3, C9ORF57, TMEM18, CAMLG, SIGLEC10, LEMD3, COL25A1, PTPRT, CLDN11, PTPRCAP, TLR9, RPRML, KLRG1, CXCR4, KIAA0922, LRMP, CD79A, INPP5B, LTB, GALNT14	141	3725	17701	0.674035	1	1	100
UP_KEYWORDS	Transmembrane helix	30	18.2927	0.99209	GAL3ST3, MFNG, C9ORF57, TMEM18, MSR1, LEMD3, CLDN11, PTPRCAP, CD72, TLR9, CXCR4, CLEC4A, LTB, GALNT14, CAMLG, SIT1, LRRN4, SIGLEC10, COL25A1, PTPRT, RPRML, KLRG1, CD19, KIAA0922, P2RX2, MILR1, LRMP, CD79B, SEMA4D, CD79A	159	5246	20042	0.720837	1	0.999999	100
UP_KEYWORDS	Transmembrane	30	18.2927	0.99264	GAL3ST3, MFNG, C9ORF57, TMEM18, MSR1, LEMD3, CLDN11, PTPRCAP, CD72, TLR9, CXCR4, CLEC4A, LTB, GALNT14, CAMLG, SIT1, LRRN4, SIGLEC10, COL25A1, PTPRT, RPRML, KLRG1, CD19, KIAA0922, P2RX2, MILR1, LRMP, CD79B, SEMA4D, CD79A	159	5265	20042	0.718235	1	0.999999	100
Annotation Cluster 22	Enrichment Score: 0.040787027043511136
Category	Term	Count	%	PValue	Genes	List Total	Pop Hits	Pop Total	Fold Enrichment	Bonferroni	Benjamini	FDR
INTERPRO	IPR017441:Protein kinase, ATP binding site	3	1.82927	0.813291	CHEK1, PRKX, BTK	147	381	18205	0.975146	1	1	100
UP_KEYWORDS	Kinase	5	3.04878	0.814376	DCK, CHEK1, NRGN, PRKX, BTK	159	709	20042	0.88893	1	0.998163	100
UP_SEQ_FEATURE	domain:Protein kinase	3	1.82927	0.887037	CHEK1, PRKX, BTK	156	478	20064	0.80721	1	1	100
GOTERM_MF_DIRECT	GO:0005524~ATP binding	9	5.4878	0.892454	QRSL1, NLRC3, P2RX2, DCK, TTLL6, CHEK1, TRANK1, PRKX, BTK	129	1467	16483	0.783897	1	1	100
INTERPRO	IPR000719:Protein kinase, catalytic domain	3	1.82927	0.904602	CHEK1, PRKX, BTK	147	486	18205	0.764466	1	1	100
INTERPRO	IPR011009:Protein kinase-like domain	3	1.82927	0.928788	CHEK1, PRKX, BTK	147	530	18205	0.701001	1	1	100
UP_SEQ_FEATURE	binding site:ATP	3	1.82927	0.932101	CHEK1, PRKX, BTK	156	558	20064	0.691481	1	1	100
UP_SEQ_FEATURE	nucleotide phosphate-binding region:ATP	5	3.04878	0.952092	NLRC3, DCK, CHEK1, PRKX, BTK	156	994	20064	0.646959	1	1	100
UP_KEYWORDS	ATP-binding	7	4.26829	0.965699	QRSL1, NLRC3, DCK, TTLL6, CHEK1, PRKX, BTK	159	1384	20042	0.637538	1	0.999962	100
UP_SEQ_FEATURE	active site:Proton acceptor	3	1.82927	0.968016	CHEK1, PRKX, BTK	156	672	20064	0.574176	1	1	100
UP_KEYWORDS	Nucleotide-binding	9	5.4878	0.973876	QRSL1, ARL11, NLRC3, RAN, DCK, TTLL6, CHEK1, PRKX, BTK	159	1774	20042	0.639489	1	0.99998	100
